# Supplementary material for: Spatial organization of adenylyl cyclase and its impact on dopamine signaling in neurons
Source: Nat Commun. 2024 Sep 27;15:8297. doi: 10.1038/s41467-024-52575-0 (PMC11436756; doi:10.1038/s41467-024-52575-0)
Supplement: Supplementary file 9 — Source data [file 41467_2024_52575_MOESM9_ESM.zip]

Archive with 179 entries (172 files):
- Source Data/
- __MACOSX/._Source Data
- Source Data/.DS_Store
- __MACOSX/Source Data/._.DS_Store
- Source Data/Fig 4/
- Source Data/Fig 3/
- Source Data/Fig 2/
- Source Data/Fig 5/
- Source Data/Source Data.xlsx
- __MACOSX/Source Data/._Source Data.xlsx
- Source Data/Fig 6/
- Source Data/Fig 1/
- Source Data/Fig 4/Fig 4g_left-panel_crop_AC5-AC9-1-35-GFP.tif
- Source Data/Fig 4/Fig 4i_right-panel_crop_merge.tif
- Source Data/Fig 4/Fig 4b_crop_AC5-AC9-Nter-GFP.tif
- Source Data/Fig 4/Fig 4g_right-panel_AC5-AC9-1-35-LL>AA-GFP.tif
- Source Data/Fig 4/Fig 4i_left-panel_crop_EEA1.tif
- Source Data/Fig 4/Fig 4i_right-panel_crop_EEA1.tif
- Source Data/Fig 4/Fig 4i_left-panel_crop_merge.tif
- Source Data/Fig 4/Fig 4i_right-panel_crop_AC9-LL>AA-GFP.tif
- Source Data/Fig 4/Fig 4b_crop_EEA1.tif
- Source Data/Fig 4/Fig 4b_AC5-AC9-Nter-GFP.tif
- Source Data/Fig 4/Fig 4i_right-panel_AC9-LL>AA-GFP.tif
- Source Data/Fig 4/Fig 4i_left-panel_AC9-GFP.tif
- Source Data/Fig 4/Fig 4g_right-panel_crop_AC5-AC9-1-35-LL>AA-GFP.tif
- Source Data/Fig 4/Fig 4b_crop_merge.tif
- Source Data/Fig 4/Fig 4i_left-panel_crop_AC9-GFP.tif
- Source Data/Fig 4/Fig 4g_right-panel_crop_merge.tif
- Source Data/Fig 4/Fig 4g_left-panel_AC5-AC9-1-35-GFP.tif
- Source Data/Fig 4/Fig 4g_left-panel_crop_EEA1.tif
- Source Data/Fig 4/Fig 4g_left-panel_crop_merge.tif
- __MACOSX/Source Data/Fig 4/._Fig 4g_left-panel_crop_merge.tif
- Source Data/Fig 4/Fig 4g_right-panel_crop_EEA1.tif
- Source Data/Fig 3/Fig 3c_left-panel_AC5-GFP.tif
- Source Data/Fig 3/Fig 3a_left-panel_crop_merge.tif
- Source Data/Fig 3/Fig 3c_right-panel_crop_AC5-dNter-GFP.tif
- Source Data/Fig 3/Fig 3a_right-panel_AC5-AC9-Nter-GFP.tif
- Source Data/Fig 3/Fig 3a_right-panel_crop_FLAG-D1R.tif
- Source Data/Fig 3/Fig 3a_right-panel_crop_merge.tif
- Source Data/Fig 3/Fig 3a_left-panel_crop_AC5-GFP.tif
- Source Data/Fig 3/Fig 3a_left-panel_AC5-GFP.tif
- Source Data/Fig 3/Fig 3c_left-panel_crop_merge.tif
- Source Data/Fig 3/Fig 3a_right-panel_crop_AC5-AC9-Nter-GFP.tif
- Source Data/Fig 3/Fig 3a_left-panel_crop_FLAG-D1R.tif
- Source Data/Fig 3/Fig 3c_right-panel_AC5-dNter-GFP.tif
- Source Data/Fig 3/Fig 3e_left-panel_AC9-GFP.tif
- Source Data/Fig 3/Fig 3e_left-panel_crop_merge.tif
- Source Data/Fig 3/Fig 3c_left-panel_crop_FLAG-D1R.tif
- Source Data/Fig 3/Fig 3c_left-panel_crop_AC5-GFP.tif
- Source Data/Fig 3/Fig 3c_right-panel_crop_FLAG-D1R.tif
- Source Data/Fig 3/Fig 3e_left-panel_crop_AC9-GFP.tif
- Source Data/Fig 3/Fig 3e_right-panel_AC9-AC5-Nter-GFP.tif
- Source Data/Fig 3/Fig 3e_right-panel_crop_merge.tif
- Source Data/Fig 3/Fig 3e_right-panel_crop_FLAG-D1R.tif
- Source Data/Fig 3/Fig 3e_right-panel_crop_AC9-AC5-Nter-GFP.tif
- Source Data/Fig 3/Fig 3c_right-panel_crop_merge.tif
- Source Data/Fig 3/Fig 3e_left-panel_crop_FLAG-D1R.tif
- Source Data/Fig 2/Fig 2c_crop_merge_30min.tif
- Source Data/Fig 2/Fig 2c_merge_20min.tif
- Source Data/Fig 2/Fig 2b_merge.tif
- Source Data/Fig 2/Fig 2c_merge_30min.tif
- Source Data/Fig 2/Fig 2c_AC9-GFP_0min.tif
- Source Data/Fig 2/Fig 2b_FLAG-D1R.tif
- Source Data/Fig 2/Fig 2a_crop_HA-AC3.tif
- Source Data/Fig 2/Fig 2c_crop_merge_20min.tif
- Source Data/Fig 2/Fig 2c_merge_10min.tif
- Source Data/Fig 2/Fig 2c_crop_AC9-GFP_0min.tif
- Source Data/Fig 2/Fig 2c_crop_merge_0min.tif
- Source Data/Fig 2/Fig 2a_HA-AC3.tif
- __MACOSX/Source Data/Fig 2/._Fig 2a_HA-AC3.tif
- Source Data/Fig 2/Fig 2c_crop_merge_10min.tif
- Source Data/Fig 2/Fig 2c_FLAG-D1R_10min.tif
- Source Data/Fig 2/Fig 2c_crop_FLAG-D1R_30min.tif
- Source Data/Fig 2/Fig 2c_merge_0min.tif
- Source Data/Fig 2/Fig 2c_crop_FLAG-D1R_0min.tif
- Source Data/Fig 2/Fig 2b_crop_FLAG-D1R.tif
- Source Data/Fig 2/Fig 2c_AC9-GFP_30min.tif
- Source Data/Fig 2/Fig 2c_crop_AC9-GFP_10min.tif
- Source Data/Fig 2/Fig 2a_crop_merge.tif
- Source Data/Fig 2/Fig 2b_HA-AC5.tif
- Source Data/Fig 2/Fig 2c_AC9-GFP_20min.tif
- Source Data/Fig 2/Fig 2c_crop_FLAG-D1R_20min.tif
- Source Data/Fig 2/Fig 2b_crop_HA-AC5.tif
- Source Data/Fig 2/Fig 2c_crop_AC9-GFP_30min.tif
- Source Data/Fig 2/Fig 2c_FLAG-D1R_0min.tif
- Source Data/Fig 2/Fig 2c_FLAG-D1R_20min.tif
- Source Data/Fig 2/Fig 2c_FLAG-D1R_30min.tif
- Source Data/Fig 2/Fig 2c_crop_FLAG-D1R_10min.tif
- Source Data/Fig 2/Fig 2b_crop_merge.tif
- Source Data/Fig 2/Fig 2a_merge.tif
- Source Data/Fig 2/Fig 2c_crop_AC9-GFP_20min.tif
- Source Data/Fig 2/Fig 2c_AC9-GFP_10min.tif
- Source Data/Fig 2/Fig 2a_crop_FLAG-D1R.tif
- Source Data/Fig 2/Fig 2a_FLAG-D1R.tif
- __MACOSX/Source Data/Fig 2/._Fig 2a_FLAG-D1R.tif
- Source Data/Fig 5/Fig 5d_cADDis.tif
- Source Data/Fig 5/Fig 5d_ExRai-AKAR2.tif
- Source Data/Fig 6/Fig 6e_right-panel_merge_30min.tif
- Source Data/Fig 6/Fig 6c_crop_AC9-GFP.tif
- Source Data/Fig 6/Fig 6e_right-panel_PKAcat-GFP_20min.tif
- Source Data/Fig 6/Fig 6a_AC9-GFP.tif
- Source Data/Fig 6/Fig 6e_right-panel_PKAcat-GFP_26.7min.tif
- Source Data/Fig 6/Fig 6e_right-panel_AC9-HaloTag_6.7min.tif
- Source Data/Fig 6/Fig 6c_PKA-RIIb.tif
- Source Data/Fig 6/Fig 6e_right-panel_AC9-HaloTag_16.7min.tif
- Source Data/Fig 6/Fig 6j_ExRai-AKAR2-NES.tif
- Source Data/Fig 6/Fig 6c_crop_PKA-RIIb.tif
- Source Data/Fig 6/Fig 6e_right-panel_merge_26.7min.tif
- Source Data/Fig 6/.DS_Store
- __MACOSX/Source Data/Fig 6/._.DS_Store
- Source Data/Fig 6/Fig 6e_right-panel_merge_20min.tif
- Source Data/Fig 6/Fig 6e_right-panel_PKAcat-GFP_30min.tif
- Source Data/Fig 6/Fig 6a_crop_merge.tif
- Source Data/Fig 6/Fig 6a_PKA-cat.tif
- Source Data/Fig 6/Fig 6b_3D-model.tif
- Source Data/Fig 6/Fig 6c_crop_merge.tif
- Source Data/Fig 6/Fig 6e_right-panel_PKAcat-GFP_10min.tif
- Source Data/Fig 6/Fig 6e_right-panel_merge_13.3min.tif
- Source Data/Fig 6/Fig 6d_3D-model.tif
- Source Data/Fig 6/Fig 6e_right-panel_merge_10min.tif
- Source Data/Fig 6/Fig 6e_right-panel_AC9-HaloTag_23.3min.tif
- Source Data/Fig 6/Fig 6e_left-panel_PKAcat-GFP_ADCY9-HaloTag.tif
- Source Data/Fig 6/Fig 6a_merge.tif
- Source Data/Fig 6/Fig 6e_right-panel_PKAcat-GFP_13.3min.tif
- Source Data/Fig 6/Fig 6a_crop_AC9-GFP.tif
- Source Data/Fig 6/Fig 6e_right-panel_merge_23.3min.tif
- Source Data/Fig 6/Fig 6e_right-panel_AC9-HaloTag_10min.tif
- Source Data/Fig 6/Fig 6e_right-panel_merge_6.7min.tif
- Source Data/Fig 6/Fig 6e_right-panel_AC9-HaloTag_13.3min.tif
- Source Data/Fig 6/Fig 6e_right-panel_PKAcat-GFP_23.3min.tif
- Source Data/Fig 6/Fig 6e_right-panel_PKAcat-GFP_16.7min.tif
- Source Data/Fig 6/Fig 6e_right-panel_AC9-HaloTag_20min.tif
- Source Data/Fig 6/Fig 6c_AC9-GFP.tif
- Source Data/Fig 6/Fig 6e_right-panel_PKAcat-GFP_6.7min.tif
- Source Data/Fig 6/Fig 6a_crop_PKA-cat.tif
- Source Data/Fig 6/Fig 6g_ExRai-AKAR2-NLS.tif
- Source Data/Fig 6/Fig 6e_right-panel_AC9-HaloTag_26.7min.tif
- Source Data/Fig 6/Fig 6f_Kymograph.tif
- __MACOSX/Source Data/Fig 6/._Fig 6f_Kymograph.tif
- Source Data/Fig 6/Fig 6e_right-panel_merge_16.7min.tif
- Source Data/Fig 6/Fig 6c_merge.tif
- Source Data/Fig 6/Fig 6e_right-panel_AC9-HaloTag_30min.tif
- Source Data/Fig 1/Fig 1g_crop_EEA1.tif
- Source Data/Fig 1/Fig 1a_crop_merge.tif
- Source Data/Fig 1/Fig 1f_crop_merge.tif
- Source Data/Fig 1/Fig 1h_AC9-GFP.tif
- Source Data/Fig 1/Fig 1a_HA-AC3.tif
- Source Data/Fig 1/Fig 1c_crop_Arl13b.tif
- Source Data/Fig 1/Fig 1k_Endo-2_merge.tif
- Source Data/Fig 1/Fig 1g_crop_merge.tif
- Source Data/Fig 1/Fig 1h_crop_merge.tif
- Source Data/Fig 1/Fig 1h_crop_AC9-GFP.tif
- Source Data/Fig 1/Fig 1k_Endo-1_EEA1.tif
- Source Data/Fig 1/Fig 1b_crop_merge.tif
- Source Data/Fig 1/Fig 1f_crop_AC3-GFP.tif
- Source Data/Fig 1/Fig 1b_crop_HA-AC5.tif
- __MACOSX/Source Data/Fig 1/._Fig 1b_crop_HA-AC5.tif
- Source Data/Fig 1/Fig 1k_AC9-GFP.tif
- Source Data/Fig 1/Fig 1k_Endo-1_Vps35.tif
- Source Data/Fig 1/Fig 1c_crop_merge.tif
- Source Data/Fig 1/Fig 1b_crop_Arl13b.tif
- __MACOSX/Source Data/Fig 1/._Fig 1b_crop_Arl13b.tif
- Source Data/Fig 1/Fig 1g_crop_AC5-GFP.tif
- Source Data/Fig 1/Fig 1c_HA-AC9.tif
- Source Data/Fig 1/Fig 1k_Endo-1_AC9.tif
- Source Data/Fig 1/Fig 1h_crop_EEA1.tif
- Source Data/Fig 1/Fig 1k_Endo-2_Vps35.tif
- Source Data/Fig 1/Fig 1g_AC5-GFP.tif
- Source Data/Fig 1/Fig 1f_AC3-GFP.tif
- Source Data/Fig 1/Fig 1k_Endo-2_AC9.tif
- Source Data/Fig 1/Fig 1b_HA-AC5.tif
- Source Data/Fig 1/Fig 1a_crop_Arl13b.tif
- __MACOSX/Source Data/Fig 1/._Fig 1a_crop_Arl13b.tif
- Source Data/Fig 1/Fig 1k_Endo-1_merge.tif
- Source Data/Fig 1/Fig 1a_crop_HA-AC3.tif
- __MACOSX/Source Data/Fig 1/._Fig 1a_crop_HA-AC3.tif
- Source Data/Fig 1/Fig 1f_crop_EEA1.tif
- Source Data/Fig 1/Fig 1c_crop_HA-AC9.tif
- Source Data/Fig 1/Fig 1k_Endo-2_EEA1.tif
