# Supplementary material for: Spatial organization of adenylyl cyclase and its impact on dopamine signaling in neurons
Source: Nat Commun. 2024 Sep 27;15:8297. doi: 10.1038/s41467-024-52575-0 (PMC11436756; doi:10.1038/s41467-024-52575-0)
Supplement: Supplementary file 9 — Source data [file 41467_2024_52575_MOESM9_ESM.zip › Source Data/Source Data.xlsx]

## Sheet: Fig 1d
% cells positive for AC in cilia					Unpaired t test
						AC5 vs AC3	AC9 vs AC3	AC9 vs AC5
	AC3	AC5	AC9		P value	0.2434	0.0001	0.0002
Replicate 1	90	82.6087	0		P value summary	ns	***	***
Replicate 2	100	95	15		Significantly different (P < 0.05)?	No	Yes	Yes
Replicate 3	96.6667	90	14.2857		One- or two-tailed P value?	Two-tailed	Two-tailed	Two-tailed
					t, df	t=1.367, df=4	t=15.05, df=4	t=13.09, df=4
Mean	95.5556	89.2029	9.7619

## Sheet: Fig 1e
Cilia enrichment					Unpaired t test
						AC5 vs AC3	AC9 vs AC3	AC9 vs AC5
	AC3	AC5	AC9		P value	0.0085	0.0083	0.0173
Replicate 1	7.78106	3.44998			P value summary	**	**	*
Replicate 2	10.0921	4.86276	1.12026		Significantly different (P < 0.05)?	Yes	Yes	Yes
Replicate 3	18.2101	2.7438	1.03893		One- or two-tailed P value?	Two-tailed	Two-tailed	Two-tailed
Replicate 4	12.8242	2.28628	0.821124		t, df	t=3.842, df=6	t=4.227, df=5	t=3.497, df=5
Mean	12.2268	3.33571	0.993438

## Sheet: Fig 1i
% cells with AC in endosomes					Unpaired t test
						AC5 vs AC3	AC9 vs AC3	AC9 vs AC5
	AC3	AC5	AC9		P value	0.0065	<0.0001	0.0002
Replicate 1	16.6667	57.1429	100		P value summary	**	****	***
Replicate 2	0	40	100		Significantly different (P < 0.05)?	Yes	Yes	Yes
Replicate 3	0	36.3636	100		One- or two-tailed P value?	Two-tailed	Two-tailed	Two-tailed
Replicate 4	12.5	25	91.6667		t, df	t=4.082, df=6	t=18.98, df=6	t=8.358, df=6
Mean	7.29167	39.6266	97.9167

## Sheet: Fig 1j
Endosome enrichment					Unpaired t test
						AC5 vs AC3	AC9 vs AC3	AC9 vs AC5
	AC3	AC5	AC9		P value	0.0324	0.0351	0.0012
Replicate 1	1.79735	1.31598	2.30373		P value summary	*	*	**
Replicate 2	1.54545	1.47662	1.82342		Significantly different (P < 0.05)?	Yes	Yes	Yes
Replicate 3	1.42273	1.33413	1.75295		One- or two-tailed P value?	Two-tailed	Two-tailed	Two-tailed
Replicate 4	1.70914	1.36731	1.92197		t, df	t=2.585, df=8	t=2.533, df=8	t=4.884, df=8
Replicate 5	1.44086	1.39879	1.73395
Mean	1.5831	1.37856	1.9072

## Sheet: Fig 2d
Fig 2d: D1R fluorescence intensity in AC9 compartments
Time (min)	Veh					10 uM DA
	Replicate 1	Replicate 2	Replicate 3	Replicate 4	Replicate 5	Replicate 1	Replicate 2	Replicate 3	Replicate 4	Replicate 5
-1	-0.0051034	0.0259748	-0.0078955	-0.0691007	0.0364051	-0.0183647	-0.0252514	0.00827675	-0.0716286	0.0120722
-0.666667	0.0191408	0.00062156	-0.0223131	-0.0064133	-0.0480662	0.00544495	-0.0015208	-0.0131288	0.00825756	-0.0060944
-0.333333	-0.020734	0.00457251	0.0174398	0.0263616	-0.0369184	-0.0051437	0.00824635	-0.020172	0.00958455	-0.0483179
0	0.00669653	-0.0311689	0.0127688	0.0491524	0.0485795	0.0180634	0.0185259	0.025024	0.0537864	0.04234
0.333333	0.0145375	-0.110072	-0.0872253	0.0373781	-0.10675	0.00030759	-0.050936	0.0740168	0.0344986	0.0588133
0.666667	-0.0131217	-0.0219877	-0.0973612	0.0264121	-0.0533606	0.0199505	-0.0211759	0.0494807	0.152593	0.0996516
1	0.0327554	-0.0427769	-0.0605658	0.0373163	-0.0360136	0.0042743	0.0289703	0.0724742	0.179954	0.107327
1.33333	0.0487778	-0.000886	-0.0988565	0.0479037	-0.112083	0.0211523	0.00089118	0.0795792	0.204455	0.125004
1.66667	0.0194961	-0.0035903	-0.115645	0.0574084	-0.058912	0.0270248	0.00525987	0.0481027	0.164762	0.102699
2	0.0519698	0.0113989	-0.121104	0.049003	0.00026782	0.0437141	0.0143726	0.0941822	0.257531	0.14975
2.33333	0.0760437	0.00478266	-0.125591	0.0514166	0.0022153	0.0369617	0.0334141	0.135431	0.159599	0.13336
2.66667	0.011534	0.0372498	-0.128034	0.0328534	-0.0278396	0.0544368	0.0380244	0.11521	0.0885257	0.180197
3	0.0543429	0.00228488	-0.125243	0.0811696	-0.0185755	0.0613308	0.00574078	0.161941	0.169126	0.281737
3.33333	0.0492663	0.0223689	-0.111614	0.0820277	0.00953049	0.0731851	0.0214551	0.178083	0.148292	0.371139
3.66667	0.023461	-0.0025736	-0.109457	0.0988704	-0.01112	0.0982968	0.0291001	0.198405	0.217667	0.365189
4	0.0850115	0.0345405	-0.108742	0.0309127	-0.0507805	0.132143	0.0301059	0.270659	0.288823	0.301562
4.33333	0.103426	0.0230655	-0.0872472	0.101939	-0.0669723	0.127611	0.041599	0.245298	0.294678	0.390485
4.66667	0.0797911	0.039678	-0.0772218	0.0608479	-0.027863	0.149564	0.0543986	0.272311	0.306913	0.387359
5	0.104298	0.0345036	-0.066385	0.0517041	-0.0131443	0.149068	0.0886461	0.292557	0.31748	0.392459
5.33333	0.0706302	0.0392102	-0.0546179	0.0236566	-0.0430395	0.201554	0.0806419	0.338315	0.273716	0.461166
5.66667	0.0926963	0.0201181	-0.0418612	0.0764869	-0.0501308	0.158275	0.0698237	0.40974	0.361876	0.396852
6	0.069966	0.0231466	-0.0309036	0.0926798	-0.0132097	0.198475	0.0469769	0.409776	0.396932	0.364975
6.33333	0.0956075	0.0348887	-0.0387021	0.048057	-0.0308899	0.210147	0.0598626	0.415693	0.521553	0.383509
6.66667	0.0981572	0.0150067	-0.0069573	0.0802667	-0.0310246	0.225778	0.0762711	0.450988	0.497727	0.309867
7	0.138728	0.0210308	0.018156	0.0835155	-0.0553783	0.249092	0.0668545	0.476222	0.487127	0.418381
7.33333	0.117599	-0.0028767	0.0131103	0.0837188	-0.0603205	0.305256	0.0323157	0.434997	0.6238	0.433327
7.66667	0.138228	0.0299983	-0.0111055	0.0883897	-0.106331	0.295427	0.0580739	0.45832	0.590067	0.451918
8	0.132235	0.0694115	0.0200974	0.0951196	-0.065797	0.246349	0.0952827	0.455328	0.520485	0.499811
8.33333	0.14627	0.0502756	0.0535498	0.107405	-0.0455971	0.259079	0.0887242	0.496513	0.46297	0.544366
8.66667	0.121312	0.0464191	0.0226038	0.099757	-0.0635793	0.266203	0.106966	0.576534	0.444056	0.545787
9	0.197133	0.0284566	0.0450327	0.138555	-0.0670575	0.273188	0.121531	0.534839	0.479066	0.503485
9.33333	0.13064	0.0566443	0.0683251	0.14597	-0.0656235	0.265745	0.0319314	0.566832	0.581155	0.523648
9.66667	0.161748	0.0576569	0.0622154	0.129615	-0.0273783	0.275957	0.0556775	0.529721	0.520586	0.599781
10	0.199157	0.0382144	0.053436	0.0960107	-0.0418053	0.292158	0.0805973	0.619788	0.45191	0.617607
10.3333	0.180105	0.0241248	0.0570831	0.101364	0.00111443	0.28189	0.112346	0.553199	0.532702	0.712994
10.6667	0.118707	0.0405242	0.0702342	0.108022	-0.0431232	0.333251	0.0969242	0.607195	0.503579	0.6251
11	0.164117	0.0352648	0.0577913	0.124977	-0.0517345	0.37525	0.0785631	0.598483	0.549205	0.599906
11.3333	0.174609	0.0550206	0.0261498	0.191101	-0.0775169	0.401877	0.0998803	0.565279	0.649294	0.676735
11.6667	0.159111	0.0202696	0.0183944	0.151242	-0.0250075	0.329115	0.118486	0.591265	0.643695	0.688837
12	0.171139	0.0660785	0.0247731	0.139862	-0.0490778	0.406673	0.128966	0.618345	0.64659	0.602878
12.3333	0.164758	0.0638816	0.0434861	0.163375	-0.0240594	0.379096	0.13151	0.632562	0.612411	0.624529
12.6667	0.246641	0.0891691	0.0717096	0.167871	-0.0126857	0.398811	0.126663	0.645325	0.692847	0.686969
13	0.15578	0.0485233	0.0589274	0.200466	0.0308873	0.426483	0.162161	0.694622	0.656501	0.778388
13.3333	0.141096	0.0464874	0.0129771	0.18419	-0.0180072	0.42195	0.0987188	0.643557	0.579412	0.76076
13.6667	0.168729	0.0435084	0.0659723	0.17283	-0.0081916	0.393394	0.107291	0.666338	0.569652	0.861377
14	0.154567	0.0162084	0.0616243	0.151705	-0.003523	0.397927	0.14941	0.657635	0.619294	0.824863
14.3333	0.144116	0.0355652	0.0308112	0.166339	-0.0126848	0.418362	0.118474	0.671669	0.58323	0.840218
14.6667	0.174452	0.0277239	0.0302698	0.176617	0.0419419	0.441631	0.177149	0.713108	0.81616	0.966126
15	0.113671	0.0155242	0.0696471	0.175399	0.0793271	0.410692	0.163771	0.718784	0.82866	0.932577
15.3333	0.144682	0.0145874	0.0177333	0.189572	0.0124356	0.432698	0.198179	0.673313	0.835649	0.91481
15.6667	0.152264	0.0468182	0.0340881	0.145792	0.045765	0.446298	0.161555	0.693482	0.717758	0.963195
16	0.113171	0.0322079	0.0383727	0.167823	0.0149116	0.46103	0.12549	0.742198	0.788033	0.93427
16.3333	0.155051	0.0185541	0.0570671	0.131465	0.0081936	0.518632	0.175841	0.714345	0.809984	1.08044
16.6667	0.122201	0.0436325	0.0619088	0.185606	-0.0310344	0.429589	0.190897	0.673917	0.702789	1.03165
17	0.170123	0.035806	0.0455425	0.252291	-0.0315944	0.491827	0.176483	0.768875	0.686066	1.09081
17.3333	0.119598	0.0003331	0.040336	0.206184	-0.0157154	0.403488	0.172661	0.693538	0.789066	1.04681
17.6667	0.137617	0.0164216	0.0461979	0.236688	0.00546689	0.463729	0.171299	0.729445	0.847789	1.09063
18	0.198084	-0.0162328	0.105512	0.209891	0.050453	0.412842	0.210209	0.652975	0.925842	1.03293
18.3333	0.160163	0.0422776	0.0505504	0.234089	0.0417538	0.427982	0.207511	0.705163	0.937578	1.23515
18.6667	0.136689	0.00844616	0.0537971	0.234369	0.0283326	0.438423	0.227851	0.691923	0.944602	1.12527
19	0.170839	0.0434964	0.062428	0.213469	0.0868638	0.440724	0.244809	0.783591	1.03055	1.16638
19.3333	0.125665	0.0100607	0.0705421	0.239861	0.0846908	0.454206	0.234155	0.741689	0.93583	1.10627
19.6667	0.144388	0.0166188	0.142136	0.191704	0.0666649	0.451508	0.191785	0.74158	0.964123	1.14394
20	0.209129	0.00120707	0.0723078	0.201183	0.0463933	0.480305	0.227136	0.773066	0.947022	1.25799
20.3333	0.159001	-0.0223415	0.138276	0.286968	0.015369	0.475958	0.214247	0.882149	0.892236	1.2847
20.6667	0.192768	-0.0402448	0.0437762	0.198893	-0.0146191	0.490991	0.236377	0.805031	0.861537	1.28394
21	0.22235	0.0472564	0.0670183	0.204616	0.0222585	0.500385	0.18828	0.864551	1.05047	1.33344
21.3333	0.207599	0.0500088	0.0375486	0.250056	0.0678124	0.554837	0.216924	0.89254	0.957819	1.32158
21.6667	0.217419	0.0149509	0.0471229	0.22597	0.0882768	0.543473	0.257414	0.85969	1.07514	1.2886
22	0.263083	-0.0039765	0.0670292	0.243619	0.0477016	0.530869	0.178962	0.793803	1.08802	1.32644
22.3333	0.172978	0.0273994	0.0825771	0.208913	0.076282	0.573813	0.223426	0.894362	1.02151	1.4342
22.6667	0.163915	0.0571019	0.0749818	0.221474	0.192031	0.574068	0.177439	0.859311	1.05838	1.52488
23	0.187295	0.0402112	0.0831031	0.19659	0.178766	0.578247	0.230751	0.830987	1.20815	1.5986
23.3333	0.169019	0.0763722	0.0550839	0.232746	0.192978	0.595403	0.176725	0.897488	1.19103	1.56554
23.6667	0.186023	0.107894	0.0741013	0.228927	0.109174	0.597466	0.222886	0.826653	1.0824	1.68527
24	0.196247	0.07588	0.0860369	0.261534	0.14186	0.612636	0.192828	0.916754	1.11864	1.5588
24.3333	0.216907	0.0143398	0.15421	0.244366	0.134322	0.622416	0.228942	0.90866	1.0978	1.62414
24.6667	0.216634	0.0273345	0.141709	0.256811	0.173641	0.716125	0.227733	0.852693	1.05025	1.64181
25	0.21755	0.0604272	0.133302	0.249662	0.121506	0.73236	0.234627	0.904871	1.06415	1.69566
25.3333	0.135167	0.017791	0.150238	0.268768	0.200984	0.722296	0.234253	0.923453	1.11499	1.72235
25.6667	0.0909476	0.0652848	0.118048	0.269792	0.206835	0.799908	0.245375	0.996349	1.09332	1.63953
26	0.176235	0.0723913	0.164607	0.310056	0.219784	0.895766	0.257605	1.02679	1.10486	1.60644
26.3333	0.168443	0.0247007	0.142729	0.341334	0.220996	0.950268	0.283007	0.971978	1.19184	1.65897
26.6667	0.185631	0.0597092	0.14238	0.327516	0.175122	1.00757	0.284079	1.0165	1.23495	1.59396
27	0.161203	0.0343403	0.11377	0.340349	0.206909	0.96561	0.222159	1.02711	1.23688	1.67285
27.3333	0.140192	0.0609917	0.112652	0.32219	0.22289	0.979821	0.256355	1.0339	1.19062	1.75843
27.6667	0.182224	0.0193117	0.130217	0.349803	0.202964	0.943345	0.277009	1.00316	0.851125	1.79364
28	0.19881	0.0150209	0.121485	0.271489	0.240108	0.939069	0.301371	1.00992	1.14829	1.70206
28.3333	0.251563	0.00060522	0.106176	0.312089	0.198421	0.91692	0.364726	0.993819	1.38587	1.78072
28.6667	0.137381	0.0172419	0.0940923	0.322601	0.243462	1.01037	0.353815	1.00826	1.37994	1.8256
29	0.185095	0.00221803	0.0951241	0.261976	0.26846	0.960513	0.341622	1.0869	1.42748	1.80742
29.3333	0.1759	-0.0495558	0.086924	0.268346	0.289799	0.900012	0.33526	1.01976	1.48944	1.78594
29.6667	0.218113	0.0116467	0.0420878	0.29172	0.256508	0.96892	0.286588	0.933276	1.29705	1.68946
30	0.226771	-0.0223235	0.0667293	0.259806	0.274739	0.822364	0.300355	1.06248	1.42525	1.79632

## Sheet: Fig 3b
Cilia enrichment				Unpaired t test
					AC5-AC9-N vs AC5
	AC5	AC5-AC9-N		P value	0.0003
Replicate 1	3.29297	1.01531		P value summary	***
Replicate 2	2.86807	1.36512		Significantly different (P < 0.05)?	Yes
Replicate 3	3.55898	1.19256		One- or two-tailed P value?	Two-tailed
Replicate 4	4.35499	0.954338		t, df	t=7.313, df=6
Mean	3.51875	1.13183

## Sheet: Fig 3d
Cilia enrichment				Unpaired t test
					AC5-dNter vs AC5
	AC5	AC5-dNter		P value	0.0001
Replicate 1	3.80038	1.38963		P value summary	***
Replicate 2	4.10355	1.46177		Significantly different (P < 0.05)?	Yes
Replicate 3	3.55898	1.28086		One- or two-tailed P value?	Two-tailed
				t, df	t=14.71, df=4
Mean	3.82097	1.37742

## Sheet: Fig 3f
Cilia enrichment				Unpaired t test
					AC9-AC5-N vs AC9
	AC9	AC9-AC5-N		P value	0.0074
Replicate 1	1.31008	2.57693		P value summary	**
Replicate 2	0.966893	2.08934		Significantly different (P < 0.05)?	Yes
Replicate 3	1.42072	1.61768		One- or two-tailed P value?	Two-tailed
Replicate 4	1.28257	2.46448		t, df	t=3.967, df=6
Mean	1.24507	2.18711

## Sheet: Fig 4c
Endosome enrichment					Unpaired t test
						AC5-AC9-N vs AC5	AC9 vs AC5-AC9-N
	AC5	AC5-AC9-N	AC9		P value	0.0144	0.6843
Replicate 1	1.16887	1.59634	1.76629		P value summary	*	ns
Replicate 2	1.36626	1.58507	1.48506		Significantly different (P < 0.05)?	Yes	No
Replicate 3	1.38244	1.61777	1.58726		One- or two-tailed P value?	Two-tailed	Two-tailed
Replicate 4	1.39879	1.96602	1.73395		t, df	t=3.403, df=6	t=0.4269, df=6
Mean	1.32909	1.6913	1.64314

## Sheet: Fig 4e
Endosome enrichment							Unpaired t test
								AC5-AC9-N vs AC5	AC5-AC9-1-35 vs AC5	AC5-AC9-36-70 vs AC5	AC5-AC9-71-105 vs AC5
	AC5	AC5-AC9-N	AC5-AC9-1-35	AC5-AC9-36-70	AC5-AC9-71-105		P value	0.003	0.0067	0.0513	0.0004
Replicate 1	1.21453	1.36846	1.46532	1.28218	1.52239		P value summary	**	**	ns	***
Replicate 2	1.36364	1.76873	1.60747	1.45849	1.7115		Significantly different (P < 0.05)?	Yes	Yes	No	Yes
Replicate 3		1.53757	1.35376	1.41922	1.85448		One- or two-tailed P value?	Two-tailed	Two-tailed	Two-tailed	Two-tailed
Replicate 4	1.37778	1.89832	1.59378	1.56713	1.9136		t, df	t=4.015, df=9	t=3.625, df=8	t=2.246, df=9	t=5.551, df=9
Replicate 5	1.24572	1.85701	1.56147	1.35052	2.10481
Replicate 6	1.33403	1.7284		1.53066	1.838
Mean	1.30714	1.69308	1.51636	1.4347	1.82413

[truncated: 31 more sheets: Fig 4h, Fig 4j, Fig 5a, Fig 5b, Fig 5c, Fig 5d, Fig 5e, Fig 5f, Fig 5g, Fig 5h, Fig 5i, Fig 6g, Fig 6h, Fig 6i, Fig 6j, Fig 6k, Fig 6l, Supplementary Fig 1b, Supplementary Fig 2b, Supplementary Fig 2d …]
